# Supplementary material for: The Effect of Mipomersen in the Management of Patients with Familial Hypercholesterolemia: A Systematic Review and Meta-Analysis of Clinical Trials
Source: J Cardiovasc Dev Dis. 2021 Jul 20;8(7):82. doi: 10.3390/jcdd8070082 (PMC8304130; doi:10.3390/jcdd8070082)
Supplement: Supplementary file 1 [file jcdd-08-00082-s001.zip]

Archive with 1 entries (1 files):
- jcdd-1279912-supplementary.pdf
